# Supplementary material for: Self-Reports in the Field Using Smartwatches: An Open-Source Firmware Solution
Source: Sensors (Basel). 2022 Mar 3;22(5):1980. doi: 10.3390/s22051980 (PMC8915061; doi:10.3390/s22051980)
Supplement: Supplementary file 1 [file sensors-22-01980-s001.zip]

Archive with 1 entries (1 files):
- sensors-1546639-supplementary.pdf
